# Supplementary material for: Inhibition of Mitochondrial-Associated Protein MAGMAS Resensitizes Chemoresistant Prostate Cancer Cells to Docetaxel
Source: Cancers (Basel). 2025 Apr 30;17(9):1535. doi: 10.3390/cancers17091535 (PMC12072152; doi:10.3390/cancers17091535)
Supplement: Supplementary file 1 [file cancers-17-01535-s001.zip]

Archive with 4 entries (4 files):
- cancers-3567262-Figure S1.pdf
- cancers-3567262-File S1.pdf
- cancers-3567262-File S2.pdf
- cancers-3567262-File S3.pdf
